# Supplementary material for: First Metabolic Insights into Ex Vivo Cryptosporidium parvum-Infected Bovine Small Intestinal Explants Studied under Physioxic Conditions
Source: Biology (Basel). 2021 Sep 26;10(10):963. doi: 10.3390/biology10100963 (PMC8533177; doi:10.3390/biology10100963)
Supplement: Supplementary file 1 [file biology-10-00963-s001.zip]

Archive with 1 entries (1 files):
- biology-1370745-supplementary.pptx
